# Supplementary material for: Resistance selection of triflumezopyrim in Laodelphax striatellus (fallén): Resistance risk, cross-resistance and metabolic mechanism
Source: Front Physiol. 2022 Nov 29;13:1048208. doi: 10.3389/fphys.2022.1048208 (PMC9745130; doi:10.3389/fphys.2022.1048208)
Supplement: Supplementary file 1 [file Presentation1.zip]

Archive with 2 entries (2 files):
- Supplementary Table.docx
- Supplementary.docx
